# Supplementary material for: Efficient palladium-catalyzed electrocarboxylation enables late-stage carbon isotope labelling
Source: Nat Commun. 2024 Mar 22;15:2592. doi: 10.1038/s41467-024-46820-9 (PMC10959938; doi:10.1038/s41467-024-46820-9)
Supplement: Supplementary file 3 — Supplementary Data 1 [file 41467_2024_46820_MOESM3_ESM.xls]

## Sheet: Sheet1
98
III-OSO2F
Pd	-1.46781	0.082657	-0.178761
C	4.63682	-2.24756	2.87332
C	3.9542	-1.6833	1.8154
C	3.01539	-0.631562	2.02261
C	2.78001	-0.191508	3.36675
C	3.49351	-0.797297	4.43733
C	4.40852	-1.8013	4.19824
H	5.35202	-3.05283	2.68896
H	4.13174	-2.04965	0.804321
C	2.30062	-0.009909	0.939537
C	1.81448	0.824662	3.59609
H	3.29916	-0.453035	5.4565
H	4.95266	-2.25946	5.02771
C	1.14443	1.41315	2.55048
C	1.41369	1.03362	1.20212
H	1.59928	1.12963	4.62329
H	0.375502	2.15612	2.75751
C	2.53675	-0.519407	-0.451106
C	3.7639	-0.153521	-1.10117
C	1.62076	-1.34911	-1.10904
C	4.70916	0.723259	-0.493047
C	4.04668	-0.645176	-2.41716
C	1.94799	-1.86881	-2.39385
C	5.85986	1.0969	-1.1547
H	4.50846	1.11586	0.503857
C	5.24169	-0.241646	-3.07539
C	3.11989	-1.52723	-3.0271
H	1.26756	-2.55327	-2.89537
C	6.13088	0.613111	-2.45948
H	6.56588	1.77764	-0.673109
H	5.43944	-0.620525	-4.08134
H	3.34221	-1.93324	-4.01702
H	7.04447	0.921038	-2.97369
P	0.32151	1.71759	-0.117283
P	-0.059242	-1.70202	-0.384805
C	1.30446	1.97894	-1.648
C	2.45116	2.79046	-1.65398
C	0.85825	1.40476	-2.8475
C	3.15426	3.00177	-2.84044
H	2.80623	3.24798	-0.728282
C	1.56251	1.62106	-4.0357
H	-0.0379	0.780091	-2.84908
C	2.71313	2.41495	-4.03249
H	4.05671	3.61711	-2.83272
H	1.21381	1.16062	-4.96306
H	3.26937	2.5764	-4.95906
C	-0.065815	3.45417	0.341759
C	0.789471	4.25854	1.1155
C	-1.2192	4.02323	-0.224774
C	0.477092	5.60161	1.34204
H	1.70315	3.84443	1.54575
C	-1.52565	5.36725	0.003746
H	-1.88377	3.41213	-0.835428
C	-0.683123	6.15751	0.791337
H	1.14588	6.21617	1.94971
H	-2.4321	5.79481	-0.431403
H	-0.927331	7.20691	0.974185
C	-0.780466	-3.01577	-1.44621
C	-1.09216	-4.2945	-0.963997
C	-1.14616	-2.66919	-2.76036
C	-1.73767	-5.21901	-1.79323
H	-0.852448	-4.57465	0.062065
C	-1.77264	-3.59888	-3.58949
H	-0.958306	-1.65973	-3.13449
C	-2.07116	-4.87861	-3.10663
H	-1.98109	-6.21064	-1.40431
H	-2.04527	-3.31713	-4.60916
H	-2.57303	-5.60432	-3.75111
C	0.309408	-2.44007	1.24888
C	1.17799	-3.54176	1.33854
C	-0.205798	-1.86463	2.42071
C	1.50557	-4.07366	2.58627
H	1.61487	-3.97418	0.435373
C	0.130838	-2.39796	3.66688
H	-0.834496	-0.974048	2.36562
C	0.981689	-3.5034	3.7519
H	2.18804	-4.92408	2.64988
H	-0.25982	-1.93275	4.57459
H	1.25221	-3.91197	4.72831
C	-5.32967	-2.86823	-0.115992
C	-4.89381	-2.26566	-1.30143
C	-3.73734	-1.47607	-1.30449
C	-3.0054	-1.26562	-0.125343
C	-3.45242	-1.86801	1.05938
C	-4.60599	-2.66519	1.0633
H	-5.44996	-2.41472	-2.2315
H	-3.40103	-1.0361	-2.24692
H	-2.91616	-1.71695	1.99734
H	-4.93851	-3.1281	1.99717
C	-4.21786	1.71165	-2.08603
O	-3.16163	1.80417	-2.56837
O	-5.28719	1.62134	-1.64126
H	-6.22723	-3.49241	-0.112236
O	-3.01063	1.63293	0.352831
S	-3.18404	2.01668	1.79553
O	-2.05272	1.65339	2.65326
O	-3.79616	3.32761	1.97275
F	-4.36556	0.968503	2.26839
98
TS1
Pd	-1.53925	0.215405	-0.412287
C	4.07436	-2.39432	3.41024
C	3.60952	-1.74302	2.28652
C	2.56552	-0.778156	2.37717
C	1.98784	-0.522036	3.66495
C	2.48175	-1.21704	4.80279
C	3.50883	-2.12979	4.68174
H	4.87788	-3.1287	3.31734
H	4.04465	-1.97093	1.31376
C	2.06594	-0.071452	1.22947
C	0.911168	0.399918	3.76649
H	2.02909	-1.01521	5.77688
H	3.8829	-2.65659	5.56284
C	0.453852	1.08068	2.66388
C	1.06553	0.884609	1.38946
H	0.436935	0.556446	4.73844
H	-0.405125	1.74482	2.75641
C	2.57787	-0.417771	-0.132819
C	3.89712	-0.002748	-0.509078
C	1.77218	-1.10158	-1.04939
C	4.71962	0.778126	0.354368
C	4.39358	-0.322005	-1.81544
C	2.29769	-1.43988	-2.32843
C	5.96021	1.21859	-0.056506
H	4.35327	1.04377	1.34628
C	5.68192	0.136608	-2.20633
C	3.56979	-1.06867	-2.6949
H	1.68904	-1.99384	-3.0399
C	6.4494	0.894633	-1.34767
H	6.57057	1.82586	0.616018
H	6.04662	-0.113269	-3.20573
H	3.94917	-1.33106	-3.68542
H	7.43407	1.2512	-1.65918
P	0.243667	1.67535	-0.048592
P	-0.001358	-1.52781	-0.667907
C	1.40317	2.0216	-1.42739
C	2.54947	2.80011	-1.18967
C	1.07575	1.6456	-2.73595
C	3.37207	3.17118	-2.25245
H	2.80463	3.11144	-0.174537
C	1.89922	2.02801	-3.79991
H	0.178228	1.05473	-2.92706
C	3.04815	2.78588	-3.55946
H	4.27169	3.75949	-2.05909
H	1.64049	1.72646	-4.81741
H	3.69411	3.07857	-4.39064
C	-0.175863	3.40695	0.385437
C	0.344227	4.08289	1.50038
C	-0.923812	4.11757	-0.56979
C	0.097451	5.44943	1.66416
H	0.955914	3.56219	2.23719
C	-1.16191	5.48052	-0.402167
H	-1.32713	3.60112	-1.44261
C	-0.656426	6.14913	0.717551
H	0.504578	5.96771	2.53557
H	-1.75405	6.02003	-1.14462
H	-0.847489	7.21671	0.850806
C	-0.458511	-2.61172	-2.07243
C	-0.417845	-4.0121	-1.99506
C	-0.875271	-1.99366	-3.26347
C	-0.783896	-4.78284	-3.10199
H	-0.128544	-4.51157	-1.07073
C	-1.23121	-2.76835	-4.36864
H	-0.963214	-0.908726	-3.32009
C	-1.18732	-4.16451	-4.29017
H	-0.757878	-5.87269	-3.031
H	-1.56049	-2.27799	-5.28739
H	-1.47574	-4.77087	-5.15215
C	0.142183	-2.53962	0.849482
C	1.13363	-3.53585	0.928412
C	-0.674939	-2.2879	1.95968
C	1.27946	-4.28489	2.09561
H	1.812	-3.71015	0.090664
C	-0.517025	-3.03461	3.12949
H	-1.42443	-1.50019	1.92233
C	0.455158	-4.03499	3.19904
H	2.05587	-5.05084	2.15195
H	-1.15299	-2.8218	3.99159
H	0.584033	-4.61144	4.11806
C	-4.00785	-3.52982	1.2664
C	-3.57632	-3.69846	-0.051391
C	-3.23899	-2.58017	-0.819778
C	-3.31209	-1.26602	-0.307014
C	-3.80651	-1.12742	1.01793
C	-4.13395	-2.23623	1.79528
H	-3.50636	-4.69858	-0.486884
H	-2.95301	-2.71648	-1.8608
H	-3.9513	-0.138942	1.44612
H	-4.48854	-2.09674	2.81997
C	-4.09521	-0.213435	-1.71857
O	-3.46241	-0.340314	-2.7458
O	-5.1064	0.280622	-1.29017
H	-4.2629	-4.39939	1.87779
O	-2.91516	1.8922	-0.162881
S	-3.3552	2.55024	1.11835
O	-2.60957	2.11252	2.30011
O	-3.66649	3.964	0.967679
F	-4.84156	1.87241	1.34804
98
IV-OSO2F
Pd	-1.06828	0.853714	-0.941227
C	2.65876	-3.6004	3.56044
C	2.60489	-2.78968	2.44555
C	1.94607	-1.52711	2.48744
C	1.32317	-1.12747	3.71619
C	1.39054	-1.98824	4.84603
C	2.0481	-3.19836	4.77382
H	3.16946	-4.56463	3.50503
H	3.06826	-3.1223	1.51704
C	1.85673	-0.66635	1.34023
C	0.617712	0.104052	3.7634
H	0.905663	-1.67328	5.77342
H	2.09348	-3.8527	5.64761
C	0.554318	0.925748	2.66446
C	1.2121	0.565096	1.45236
H	0.102972	0.385556	4.68507
H	-0.042209	1.83575	2.70738
C	2.39094	-1.15118	0.026304
C	3.80877	-1.1907	-0.180494
C	1.52831	-1.55378	-0.999879
C	4.72987	-0.736396	0.807568
C	4.32854	-1.65106	-1.43534
C	2.06354	-2.04139	-2.22512
C	6.0869	-0.733903	0.56311
H	4.35193	-0.371974	1.76307
C	5.73376	-1.64003	-1.65587
C	3.42187	-2.09156	-2.43301
H	1.39454	-2.37179	-3.01833
C	6.59638	-1.1892	-0.679311
H	6.77589	-0.372455	1.33006
H	6.11615	-1.98911	-2.61825
H	3.81494	-2.4593	-3.38382
H	7.67386	-1.17836	-0.859895
P	0.894625	1.61448	-0.017584
P	-0.301664	-1.31054	-0.878349
C	2.3434	1.60886	-1.14452
C	3.59675	2.00085	-0.642256
C	2.19994	1.32069	-2.50857
C	4.69803	2.07582	-1.49397
H	3.71721	2.23751	0.417125
C	3.30683	1.40282	-3.35915
H	1.22911	1.02581	-2.91136
C	4.55538	1.77476	-2.85378
H	5.67273	2.36155	-1.0928
H	3.18991	1.16747	-4.41937
H	5.42034	1.83031	-3.5189
C	0.920017	3.37232	0.509269
C	1.53197	3.8043	1.69836
C	0.464884	4.32498	-0.418831
C	1.64987	5.17093	1.96753
H	1.93179	3.08767	2.41609
C	0.588072	5.68707	-0.144381
H	0.001626	4.00429	-1.35206
C	1.1737	6.11384	1.05166
H	2.12242	5.49626	2.89731
H	0.218055	6.41762	-0.867229
H	1.26463	7.18114	1.26752
C	-0.994768	-2.27564	-2.27378
C	-1.41762	-3.60583	-2.12527
C	-1.08275	-1.65833	-3.53342
C	-1.9139	-4.3099	-3.2266
H	-1.38431	-4.09687	-1.15299
C	-1.56988	-2.36869	-4.63159
H	-0.782031	-0.616845	-3.65621
C	-1.98806	-3.69567	-4.48023
H	-2.24686	-5.34248	-3.09888
H	-1.63302	-1.87968	-5.60635
H	-2.37748	-4.24821	-5.33869
C	-0.809077	-2.09516	0.693507
C	-0.308432	-3.36731	1.02721
C	-1.67417	-1.43437	1.57981
C	-0.6897	-3.97705	2.22234
H	0.404934	-3.87106	0.37156
C	-2.03975	-2.04636	2.78021
H	-2.06153	-0.440988	1.34929
C	-1.55452	-3.31613	3.10167
H	-0.288274	-4.95956	2.47887
H	-2.70927	-1.52166	3.46414
H	-1.83984	-3.78918	4.04418
C	-5.2603	-2.38539	1.53479
C	-4.58146	-2.84423	0.401358
C	-4.14303	-1.93588	-0.564642
C	-4.40844	-0.5658	-0.426153
C	-5.10967	-0.111389	0.700735
C	-5.51554	-1.01668	1.68584
H	-4.37326	-3.91036	0.278803
H	-3.59395	-2.28446	-1.43897
H	-5.30862	0.955355	0.807015
H	-6.03824	-0.653853	2.57496
C	-3.99254	0.393688	-1.51792
O	-2.77723	0.255682	-1.97403
O	-4.80658	1.19073	-1.97112
H	-5.5838	-3.09122	2.30411
O	-2.0623	2.79763	-0.696033
S	-2.57003	3.23082	0.656393
O	-2.18042	2.33789	1.75092
O	-2.49925	4.66885	0.872368
F	-4.18477	2.95464	0.492031
94
III-Br
Pd	1.5521	0.530304	-0.426975
C	-3.97906	-3.79316	-1.8133
C	-3.38041	-2.84459	-1.00948
C	-2.77214	-1.68448	-1.56896
C	-2.77153	-1.54513	-2.99603
C	-3.39562	-2.53889	-3.79849
C	-3.99367	-3.63977	-3.2212
H	-4.4372	-4.67566	-1.36024
H	-3.36664	-2.98585	0.071163
C	-2.15767	-0.667282	-0.755546
C	-2.1147	-0.42585	-3.5751
H	-3.38579	-2.41678	-4.88476
H	-4.47019	-4.39896	-3.84616
C	-1.52961	0.533171	-2.78454
C	-1.58489	0.449854	-1.35986
H	-2.07381	-0.338276	-4.66373
H	-1.01521	1.37208	-3.2558
C	-2.14434	-0.859926	0.731552
C	-3.3656	-0.641707	1.4535
C	-0.993345	-1.26397	1.41613
C	-4.54966	-0.174136	0.812491
C	-3.40145	-0.854258	2.87029
C	-1.06631	-1.52193	2.81441
C	-5.69648	0.079103	1.53558
H	-4.53965	0.001625	-0.263468
C	-4.59956	-0.586686	3.58923
C	-2.23136	-1.32459	3.51787
H	-0.188767	-1.88061	3.34852
C	-5.72447	-0.126493	2.9382
H	-6.58975	0.447334	1.02527
H	-4.60892	-0.74788	4.67027
H	-2.25953	-1.52013	4.59277
H	-6.63877	0.081748	3.49915
P	-0.591054	1.69071	-0.418615
P	0.643893	-1.39304	0.534744
C	-1.41964	2.04016	1.18981
C	-2.73352	2.53588	1.24582
C	-0.69698	1.87518	2.37936
C	-3.31951	2.83785	2.4754
H	-3.30834	2.67575	0.328507
C	-1.28394	2.18138	3.61063
H	0.329353	1.50809	2.33909
C	-2.59641	2.65942	3.66074
H	-4.34839	3.20321	2.50931
H	-0.713507	2.04016	4.53175
H	-3.0586	2.89181	4.62332
C	-0.879382	3.303	-1.26272
C	-2.03549	3.58624	-2.01157
C	0.047241	4.33157	-1.01953
C	-2.24951	4.86992	-2.52273
H	-2.78069	2.81071	-2.19773
C	-0.174691	5.6152	-1.52636
H	0.940858	4.127	-0.430871
C	-1.31911	5.88673	-2.28351
H	-3.15104	5.07514	-3.1054
H	0.554148	6.40579	-1.33069
H	-1.48825	6.88974	-2.68338
C	1.79548	-2.08226	1.79112
C	2.42652	-3.32588	1.65176
C	2.14886	-1.2534	2.87214
C	3.37669	-3.74206	2.59112
H	2.2	-3.97028	0.802041
C	3.08426	-1.67714	3.81568
H	1.70065	-0.262017	2.97132
C	3.70226	-2.92565	3.67701
H	3.86627	-4.71097	2.46651
H	3.34291	-1.02405	4.65248
H	4.44366	-3.25496	4.40908
C	0.313095	-2.71886	-0.688404
C	-0.179369	-3.96508	-0.261899
C	0.450491	-2.4647	-2.05986
C	-0.497231	-4.95047	-1.19739
H	-0.329537	-4.16245	0.802075
C	0.121615	-3.44997	-2.99411
H	0.774925	-1.48009	-2.39951
C	-0.345609	-4.69486	-2.56524
H	-0.88236	-5.91507	-0.858572
H	0.214568	-3.23446	-4.06083
H	-0.61067	-5.46176	-3.29689
C	5.77444	-1.91984	-0.549449
C	5.45019	-1.07819	0.521041
C	4.22631	-0.399317	0.539784
C	3.30164	-0.540129	-0.50743
C	3.64477	-1.3724	-1.58432
C	4.86738	-2.0601	-1.60411
H	6.14944	-0.953268	1.35315
H	3.99741	0.24104	1.39275
H	2.96663	-1.49485	-2.43012
H	5.10765	-2.7078	-2.45276
C	3.15963	3.10688	1.60821
O	2.04306	3.42921	1.67075
O	4.27843	2.79273	1.58072
H	6.72605	-2.45822	-0.562139
Br	2.79767	2.31366	-1.74699
94
TS2
Pd	1.48112	0.985623	-0.014905
C	-3.04204	-4.12295	-2.55662
C	-2.77745	-3.15079	-1.61379
C	-2.14783	-1.92677	-1.9784
C	-1.76666	-1.74271	-3.34863
C	-2.04214	-2.76729	-4.29481
C	-2.67413	-3.93196	-3.91065
H	-3.52909	-5.05288	-2.2538
H	-3.05135	-3.32192	-0.573103
C	-1.87234	-0.885945	-1.02351
C	-1.09741	-0.545514	-3.72393
H	-1.74224	-2.61452	-5.33468
H	-2.88463	-4.71187	-4.64634
C	-0.863223	0.447713	-2.80536
C	-1.29286	0.304294	-1.45064
H	-0.765424	-0.423847	-4.75775
H	-0.333196	1.35129	-3.11191
C	-2.14162	-1.12169	0.428359
C	-3.4947	-1.13237	0.900657
C	-1.0842	-1.29441	1.32638
C	-4.59919	-0.862129	0.041088
C	-3.75571	-1.36021	2.29145
C	-1.36654	-1.54456	2.69903
C	-5.88704	-0.820994	0.533298
H	-4.41808	-0.669285	-1.0168
C	-5.09577	-1.32506	2.76708
C	-2.66027	-1.58604	3.1631
H	-0.551661	-1.70077	3.40319
C	-6.1411	-1.05783	1.90851
H	-6.71889	-0.601098	-0.140058
H	-5.27979	-1.50045	3.83005
H	-2.85341	-1.77371	4.22213
H	-7.16655	-1.02309	2.28408
P	-0.742508	1.63786	-0.307649
P	0.693428	-1.13729	0.77849
C	-1.77755	1.78867	1.20383
C	-3.16005	2.01885	1.09203
C	-1.16775	1.83138	2.4641
C	-3.92282	2.25815	2.23437
H	-3.64326	2.00635	0.113113
C	-1.93431	2.08333	3.60669
H	-0.092005	1.67039	2.55441
C	-3.31103	2.29269	3.49391
H	-4.99961	2.41555	2.14106
H	-1.45024	2.11179	4.58557
H	-3.91057	2.4841	4.38715
C	-1.23914	3.22364	-1.10424
C	-2.14043	3.29054	-2.17773
C	-0.826096	4.4143	-0.478584
C	-2.5988	4.53234	-2.63502
H	-2.5082	2.38423	-2.65927
C	-1.28931	5.64788	-0.93447
H	-0.142116	4.37534	0.370379
C	-2.17245	5.71121	-2.02001
H	-3.29929	4.57002	-3.47276
H	-0.958584	6.56478	-0.440741
H	-2.53226	6.67873	-2.37863
C	1.60379	-1.70773	2.26779
C	2.03033	-3.03348	2.44404
C	1.87849	-0.755844	3.2633
C	2.71565	-3.39972	3.60579
H	1.85403	-3.78202	1.67174
C	2.55401	-1.12845	4.42705
H	1.60049	0.28738	3.11632
C	2.97519	-2.45092	4.60076
H	3.05138	-4.43202	3.73015
H	2.76665	-0.377413	5.19127
H	3.51304	-2.74057	5.50679
C	0.81997	-2.44308	-0.502891
C	0.227226	-3.70169	-0.290115
C	1.45579	-2.1793	-1.72353
C	0.294264	-4.68412	-1.27807
H	-0.311965	-3.90921	0.636506
C	1.51121	-3.16292	-2.71378
H	1.90128	-1.20387	-1.9096
C	0.934695	-4.41599	-2.49342
H	-0.176008	-5.65499	-1.10725
H	2.00286	-2.94083	-3.66362
H	0.970792	-5.18147	-3.27219
C	4.96593	-1.96354	-1.58187
C	4.68691	-2.09007	-0.219294
C	4.05538	-1.0434	0.4607
C	3.67734	0.153899	-0.185595
C	4.02278	0.269731	-1.55894
C	4.64111	-0.771712	-2.24861
H	4.96242	-3.00085	0.319201
H	3.88689	-1.13292	1.53206
H	3.80539	1.20124	-2.084
H	4.87375	-0.660358	-3.31135
C	4.23158	1.55788	1.04874
O	3.71246	1.40513	2.13142
O	5.06164	2.21928	0.480672
H	5.44792	-2.78153	-2.12387
Br	2.213	3.17016	-1.06081
94
IV-Br
Pd	0.937301	1.34574	0.008006
C	-2.57478	-4.62336	-2.34582
C	-2.45577	-3.59456	-1.43397
C	-2.1025	-2.27972	-1.85268
C	-1.84842	-2.05855	-3.24668
C	-1.96829	-3.1413	-4.16031
C	-2.33073	-4.39811	-3.72249
H	-2.85022	-5.62297	-2.00134
H	-2.63206	-3.79128	-0.376852
C	-1.9696	-1.18491	-0.928264
C	-1.4494	-0.764575	-3.67753
H	-1.7651	-2.95825	-5.21845
H	-2.42207	-5.22313	-4.43295
C	-1.36127	0.277713	-2.78768
C	-1.6689	0.088313	-1.40688
H	-1.20555	-0.606858	-4.73078
H	-1.03567	1.25731	-3.14126
C	-2.04448	-1.46431	0.541834
C	-3.31002	-1.72493	1.1579
C	-0.877581	-1.47358	1.31351
C	-4.53183	-1.66941	0.426951
C	-3.36659	-2.00317	2.56361
C	-0.947887	-1.79176	2.69821
C	-5.74244	-1.86989	1.05594
H	-4.50425	-1.45046	-0.641144
C	-4.63081	-2.20895	3.18265
C	-2.15647	-2.05148	3.30231
H	-0.038147	-1.82204	3.29652
C	-5.7951	-2.14119	2.44695
H	-6.66961	-1.81386	0.480695
H	-4.66213	-2.41483	4.2555
H	-2.19452	-2.28332	4.36948
H	-6.76175	-2.29441	2.93266
P	-1.3383	1.52753	-0.302325
P	0.735038	-0.922831	0.588211
C	-2.37595	1.45954	1.21252
C	-3.77759	1.46395	1.09785
C	-1.7857	1.50304	2.4829
C	-4.57336	1.4814	2.24254
H	-4.25042	1.44536	0.113877
C	-2.58762	1.52689	3.62826
H	-0.698849	1.5173	2.58106
C	-3.9798	1.51101	3.51023
H	-5.66092	1.46338	2.14476
H	-2.11853	1.55269	4.61442
H	-4.60526	1.52196	4.40602
C	-2.11288	2.98581	-1.11959
C	-3.05522	2.87063	-2.15577
C	-1.87523	4.24887	-0.547867
C	-3.71957	4.00549	-2.63361
H	-3.29506	1.9002	-2.59064
C	-2.54326	5.37702	-1.02663
H	-1.16854	4.35131	0.275377
C	-3.46143	5.26052	-2.07649
H	-4.44769	3.90043	-3.44148
H	-2.34529	6.35224	-0.575295
H	-3.98136	6.14529	-2.45201
C	1.98832	-1.28161	1.8819
C	2.81653	-2.41182	1.83301
C	2.13144	-0.368126	2.94178
C	3.76085	-2.63454	2.8417
H	2.74003	-3.12051	1.00771
C	3.068	-0.597937	3.94984
H	1.51969	0.536012	2.97329
C	3.88506	-1.7346	3.90273
H	4.40517	-3.51528	2.7901
H	3.16908	0.118811	4.76803
H	4.62547	-1.90966	4.68692
C	1.04642	-2.07062	-0.800687
C	0.745351	-3.43763	-0.658153
C	1.56855	-1.59435	-2.0128
C	0.968815	-4.31681	-1.71748
H	0.313877	-3.81339	0.272208
C	1.78601	-2.48234	-3.07065
H	1.81498	-0.538904	-2.13506
C	1.48558	-3.83936	-2.92758
H	0.719684	-5.37409	-1.60452
H	2.1846	-2.10429	-4.01508
H	1.64594	-4.52731	-3.76119
C	7.77363	-0.412381	0.352697
C	6.77453	-0.358827	1.33216
C	5.48235	0.052505	0.994236
C	5.17663	0.407127	-0.329234
C	6.18011	0.343874	-1.30833
C	7.47417	-0.059202	-0.969384
H	7.00112	-0.642544	2.36333
H	4.69512	0.089015	1.74695
H	5.92258	0.611947	-2.33486
H	8.25158	-0.10229	-1.7368
C	3.77601	0.821741	-0.728967
O	2.97214	0.971759	0.271215
O	3.4869	0.957647	-1.92118
H	8.78485	-0.73232	0.618011
Br	1.49523	3.76113	-0.47018
94
III-Cl
Pd	1.55739	0.681436	-0.598864
C	-3.73407	-4.07172	-1.43659
C	-3.1577	-3.03966	-0.724739
C	-2.65914	-1.87968	-1.38426
C	-2.74596	-1.8272	-2.81462
C	-3.34166	-2.90754	-3.52124
C	-3.83255	-4.00692	-2.84801
H	-4.1082	-4.95167	-0.907735
H	-3.07696	-3.11289	0.359732
C	-2.07253	-0.777267	-0.667756
C	-2.20662	-0.701368	-3.49364
H	-3.39839	-2.85206	-4.61151
H	-4.2891	-4.83214	-3.39989
C	-1.65091	0.342665	-2.79452
C	-1.61753	0.338987	-1.36714
H	-2.23372	-0.676429	-4.58593
H	-1.22699	1.1861	-3.34171
C	-1.96379	-0.875449	0.824981
C	-3.1574	-0.691654	1.60143
C	-0.752231	-1.1559	1.46608
C	-4.40417	-0.348205	1.00197
C	-3.1028	-0.809564	3.02858
C	-0.732775	-1.32139	2.88015
C	-5.52575	-0.124091	1.77268
H	-4.46456	-0.244494	-0.081606
C	-4.27681	-0.575533	3.79735
C	-1.86926	-1.15423	3.63603
H	0.194547	-1.58399	3.38504
C	-5.46461	-0.236657	3.18475
H	-6.46862	0.148569	1.29245
H	-4.21711	-0.66429	4.88516
H	-1.8256	-1.27672	4.72114
H	-6.36022	-0.053162	3.78324
P	-0.648279	1.68223	-0.554474
P	0.844964	-1.22825	0.506343
C	-1.40773	2.09184	1.07199
C	-2.7524	2.48691	1.17523
C	-0.601332	2.0862	2.21877
C	-3.28626	2.84522	2.41325
H	-3.39044	2.50306	0.289485
C	-1.13736	2.44994	3.45813
H	0.449467	1.80296	2.13815
C	-2.48011	2.82509	3.55781
H	-4.33806	3.13071	2.48705
H	-0.50267	2.43465	4.34742
H	-2.90118	3.10155	4.52762
C	-1.0385	3.23038	-1.46825
C	-2.24299	3.43849	-2.16249
C	-0.131305	4.29543	-1.33155
C	-2.52578	4.68693	-2.72513
H	-2.97085	2.63135	-2.26552
C	-0.422363	5.54374	-1.88849
H	0.802034	4.14243	-0.789932
C	-1.61624	5.74131	-2.59074
H	-3.46408	4.83559	-3.26537
H	0.290383	6.36468	-1.77647
H	-1.8395	6.71676	-3.03029
C	2.0964	-1.79342	1.7283
C	2.77663	-3.01422	1.62135
C	2.46129	-0.893345	2.74667
C	3.78661	-3.33894	2.53455
H	2.53945	-3.71279	0.818604
C	3.45567	-1.22669	3.66585
H	1.974	0.082198	2.81473
C	4.12231	-2.45349	3.56191
H	4.31334	-4.29131	2.43663
H	3.72219	-0.51982	4.45512
H	4.90936	-2.71207	4.27446
C	0.542072	-2.62027	-0.648595
C	0.128182	-3.87035	-0.155714
C	0.627944	-2.41897	-2.03348
C	-0.165661	-4.90966	-1.03932
H	0.018731	-4.02878	0.919716
C	0.32295	-3.45871	-2.91524
H	0.892551	-1.43468	-2.42314
C	-0.067718	-4.70571	-2.4206
H	-0.491298	-5.87671	-0.649098
H	0.374405	-3.28531	-3.99243
H	-0.314761	-5.51558	-3.11108
C	6.04155	-1.2315	-0.679097
C	5.6408	-0.337444	0.32073
C	4.33365	0.163152	0.334321
C	3.40211	-0.205905	-0.649994
C	3.81838	-1.09488	-1.6527
C	5.12451	-1.60688	-1.66569
H	6.34468	-0.033511	1.10121
H	4.03975	0.835402	1.14381
H	3.13077	-1.40187	-2.44272
H	5.42302	-2.30336	-2.45519
C	3.41428	3.52916	0.805902
O	2.3388	3.39647	1.23216
O	4.50003	3.67424	0.418101
Cl	2.49387	2.34654	-2.07472
H	7.05916	-1.63129	-0.688119
94
TS3
Pd	1.36919	1.31749	-0.16798
C	-2.41665	-4.64967	-2.02741
C	-2.27764	-3.54732	-1.20915
C	-1.82517	-2.30087	-1.72812
C	-1.48972	-2.22752	-3.12046
C	-1.63088	-3.38389	-3.93519
C	-2.09218	-4.57046	-3.40353
H	-2.76924	-5.59483	-1.60777
H	-2.51517	-3.63083	-0.148942
C	-1.67901	-1.12954	-0.905686
C	-0.996634	-1.0025	-3.64762
H	-1.3655	-3.31499	-4.9932
H	-2.20037	-5.45259	-4.03911
C	-0.893413	0.114524	-2.85564
C	-1.28178	0.072563	-1.48215
H	-0.69521	-0.958753	-4.69689
H	-0.499322	1.03977	-3.27955
C	-1.86979	-1.23619	0.573821
C	-3.19245	-1.36917	1.10811
C	-0.768336	-1.17759	1.43334
C	-4.35018	-1.33993	0.277544
C	-3.37422	-1.47468	2.52599
C	-0.967997	-1.32184	2.83525
C	-5.61514	-1.40669	0.823144
H	-4.23024	-1.24641	-0.802306
C	-4.69099	-1.55261	3.05825
C	-2.22922	-1.47316	3.36234
H	-0.115584	-1.30308	3.51155
C	-5.79007	-1.51568	2.22639
H	-6.4907	-1.37124	0.170553
H	-4.8152	-1.63004	4.14133
H	-2.35984	-1.57219	4.4427
H	-6.79826	-1.56669	2.64443
P	-0.924171	1.58929	-0.502108
P	0.948012	-0.822632	0.792062
C	-1.99178	1.75266	0.984626
C	-3.38999	1.81032	0.844169
C	-1.41294	1.95612	2.24394
C	-4.19517	2.03999	1.95891
H	-3.85194	1.67093	-0.135142
C	-2.22389	2.19642	3.35797
H	-0.327661	1.92702	2.35652
C	-3.61346	2.23439	3.218
H	-5.28115	2.0633	1.84504
H	-1.76393	2.34935	4.33692
H	-4.24653	2.41602	4.08986
C	-1.61026	2.99401	-1.47602
C	-2.52254	2.81684	-2.5287
C	-1.34372	4.29481	-1.01045
C	-3.13533	3.92591	-3.12393
H	-2.78007	1.81957	-2.8861
C	-1.96078	5.39587	-1.6042
H	-0.652145	4.44506	-0.181273
C	-2.85337	5.21562	-2.66813
H	-3.84225	3.77291	-3.94294
H	-1.74302	6.4007	-1.23427
H	-3.33346	6.07974	-3.13398
C	1.98529	-1.12963	2.27564
C	2.61045	-2.36063	2.52985
C	2.14864	-0.071088	3.18418
C	3.38122	-2.52921	3.68347
H	2.52044	-3.18636	1.82406
C	2.91055	-0.247525	4.34088
H	1.71215	0.90505	2.97345
C	3.52953	-1.4762	4.59282
H	3.87076	-3.48828	3.86889
H	3.03477	0.585102	5.03702
H	4.13436	-1.61104	5.4929
C	1.23222	-2.19536	-0.388675
C	0.827666	-3.50354	-0.06431
C	1.81131	-1.94349	-1.63995
C	1.02106	-4.54299	-0.974106
H	0.334358	-3.70874	0.888088
C	1.99471	-2.98637	-2.55097
H	2.1118	-0.933139	-1.91187
C	1.60299	-4.28597	-2.22089
H	0.694313	-5.55311	-0.717827
H	2.43978	-2.77492	-3.52588
H	1.73817	-5.09888	-2.93827
C	5.21135	-1.08952	-1.75112
C	5.02007	-1.19644	-0.371583
C	4.25607	-0.23634	0.300512
C	3.65974	0.852695	-0.371611
C	3.9128	0.957334	-1.76598
C	4.66166	-0.000944	-2.44684
H	5.4666	-2.02477	0.185151
H	4.14986	-0.303508	1.38197
H	3.51874	1.81728	-2.3106
H	4.82219	0.095005	-3.52434
C	4.04205	2.39792	0.756078
O	3.61214	2.23134	1.87474
O	4.72485	3.14597	0.105
Cl	1.73454	3.43155	-1.21714
H	5.79686	-1.84239	-2.28555
94
IV-Cl
Pd	0.923125	1.53586	-0.080151
C	-2.31956	-4.71445	-2.07347
C	-2.24127	-3.62949	-1.22449
C	-1.95573	-2.32622	-1.72325
C	-1.72744	-2.17491	-3.13096
C	-1.80405	-3.31384	-3.97859
C	-2.10041	-4.55878	-3.46387
H	-2.54297	-5.70417	-1.66814
H	-2.39716	-3.772	-0.155549
C	-1.86485	-1.17453	-0.86556
C	-1.39778	-0.890426	-3.64153
H	-1.62101	-3.18365	-5.04818
H	-2.15873	-5.42743	-4.12402
C	-1.34988	0.204947	-2.81456
C	-1.62982	0.081159	-1.42074
H	-1.17536	-0.782632	-4.70573
H	-1.08001	1.1776	-3.22901
C	-1.9148	-1.36921	0.619167
C	-3.1626	-1.65041	1.26216
C	-0.743312	-1.2782	1.37854
C	-4.3905	-1.69822	0.540908
C	-3.19648	-1.84428	2.68266
C	-0.789437	-1.51319	2.78072
C	-5.58581	-1.91782	1.19236
H	-4.38057	-1.54393	-0.538688
C	-4.44525	-2.07151	3.32517
C	-1.98053	-1.79034	3.4113
H	0.124832	-1.46435	3.37091
C	-5.6162	-2.10528	2.59777
H	-6.51834	-1.9418	0.623594
H	-4.45937	-2.2121	4.40889
H	-2.00068	-1.95742	4.49098
H	-6.57111	-2.27452	3.10106
P	-1.35626	1.59456	-0.403549
P	0.83716	-0.697899	0.606329
C	-2.3971	1.57368	1.11019
C	-3.79707	1.50549	0.996262
C	-1.8121	1.71656	2.37595
C	-4.5952	1.55124	2.13865
H	-4.26693	1.40614	0.01577
C	-2.6167	1.76784	3.51841
H	-0.727268	1.78531	2.47284
C	-4.00643	1.68023	3.40224
H	-5.68048	1.47645	2.04269
H	-2.15144	1.87055	4.50138
H	-4.63361	1.71226	4.29631
C	-2.17736	2.96649	-1.31858
C	-3.16977	2.73384	-2.28744
C	-1.93085	4.28409	-0.893099
C	-3.87874	3.80436	-2.84167
H	-3.41031	1.72059	-2.61083
C	-2.64408	5.3482	-1.44909
H	-1.17518	4.47886	-0.133212
C	-3.61511	5.11325	-2.42862
H	-4.64491	3.60812	-3.59555
H	-2.43874	6.36751	-1.113
H	-4.17003	5.9482	-2.8635
C	2.11977	-0.93654	1.8998
C	2.99723	-2.03011	1.8928
C	2.23658	0.033153	2.91222
C	3.96407	-2.16201	2.89601
H	2.9423	-2.78066	1.10359
C	3.19611	-0.106395	3.91528
H	1.58791	0.911817	2.91021
C	4.06221	-1.20711	3.91058
H	4.64609	-3.01524	2.87645
H	3.27651	0.653304	4.69619
H	4.8201	-1.31112	4.69071
C	1.18623	-1.89733	-0.728785
C	0.952537	-3.26852	-0.517601
C	1.67239	-1.45557	-1.96879
C	1.20788	-4.18622	-1.53626
H	0.547381	-3.61865	0.434358
C	1.92241	-2.38234	-2.98537
H	1.86466	-0.396387	-2.14497
C	1.68973	-3.74371	-2.77373
H	1.01041	-5.24738	-1.37021
H	2.29269	-2.0318	-3.9517
H	1.87529	-4.46274	-3.57527
C	7.84228	0.135036	0.261356
C	6.85578	0.202119	1.25275
C	5.54171	0.535233	0.913182
C	5.20178	0.797995	-0.423375
C	6.19318	0.722003	-1.41381
C	7.50866	0.396553	-1.07378
H	7.10969	-0.010138	2.2947
H	4.76398	0.581994	1.6753
H	5.9095	0.918211	-2.44967
H	8.2763	0.342524	-1.85029
C	3.77796	1.12607	-0.821843
O	2.97979	1.282	0.181778
O	3.46889	1.19499	-2.01526
Cl	1.3168	3.82894	-0.612851
H	8.87049	-0.124071	0.527807
93
V
Pd	1.59005	0.922334	-0.519626
C	-3.42945	-4.24795	-1.39395
C	-2.9225	-3.1623	-0.709746
C	-2.44968	-2.00911	-1.40081
C	-2.50183	-2.01574	-2.83395
C	-3.02098	-3.15341	-3.51283
C	-3.48124	-4.24756	-2.80985
H	-3.785	-5.11996	-0.83959
H	-2.87695	-3.18645	0.37886
C	-1.92773	-0.857928	-0.710664
C	-2.02316	-0.880728	-3.5417
H	-3.04981	-3.1424	-4.60567
H	-3.88091	-5.11527	-3.34036
C	-1.55056	0.219752	-2.86776
C	-1.52374	0.261891	-1.44121
H	-2.03815	-0.890283	-4.63465
H	-1.18711	1.07558	-3.43827
C	-1.84699	-0.909734	0.787589
C	-3.05987	-0.73978	1.53727
C	-0.63823	-1.14672	1.45626
C	-4.31208	-0.480736	0.906942
C	-3.02536	-0.797742	2.96935
C	-0.635939	-1.2337	2.87893
C	-5.45773	-0.285496	1.6501
H	-4.35844	-0.423668	-0.180846
C	-4.2221	-0.588657	3.70905
C	-1.78753	-1.06322	3.61036
H	0.295802	-1.4366	3.40552
C	-5.41613	-0.337084	3.06594
H	-6.40458	-0.081691	1.1439
H	-4.17652	-0.629481	4.8006
H	-1.75744	-1.12936	4.70109
H	-6.32986	-0.175846	3.64319
P	-0.646226	1.6892	-0.655381
P	0.971465	-1.13985	0.530765
C	-1.55761	2.14568	0.881121
C	-2.92151	2.48234	0.88321
C	-0.839721	2.19069	2.08625
C	-3.55634	2.84412	2.07232
H	-3.50128	2.44434	-0.040196
C	-1.47635	2.55544	3.27632
H	0.21917	1.92629	2.09385
C	-2.83578	2.88025	3.27173
H	-4.62206	3.08408	2.06519
H	-0.907814	2.5764	4.20923
H	-3.33725	3.15616	4.20267
C	-0.995262	3.13696	-1.74558
C	-2.22772	3.35457	-2.38848
C	0.021791	4.09769	-1.87744
C	-2.43575	4.51047	-3.14525
H	-3.02665	2.6136	-2.31525
C	-0.191995	5.25888	-2.6282
H	0.98492	3.93765	-1.38533
C	-1.41962	5.46649	-3.2645
H	-3.39557	4.66489	-3.64465
H	0.606601	5.99932	-2.71977
H	-1.58507	6.36995	-3.85684
C	2.22866	-1.64536	1.77539
C	2.85936	-2.89927	1.77908
C	2.63106	-0.678047	2.71584
C	3.86069	-3.18346	2.71526
H	2.57797	-3.66101	1.05054
C	3.61627	-0.970285	3.65998
H	2.18495	0.318367	2.69724
C	4.23714	-2.2253	3.66088
H	4.3464	-4.16254	2.70345
H	3.9131	-0.208552	4.3852
H	5.01772	-2.4515	4.39156
C	0.838319	-2.56092	-0.623426
C	0.260521	-3.77905	-0.226739
C	1.32276	-2.42371	-1.93385
C	0.176034	-4.84376	-1.12603
H	-0.136815	-3.89147	0.784552
C	1.23546	-3.49069	-2.83295
H	1.76197	-1.47536	-2.24733
C	0.663263	-4.70186	-2.43047
H	-0.285121	-5.78302	-0.811818
H	1.60985	-3.37188	-3.85272
H	0.588624	-5.53386	-3.13518
C	6.38571	-0.008658	-1.31605
C	5.94505	0.327329	-0.030568
C	4.58549	0.569742	0.209925
C	3.61208	0.49655	-0.812632
C	4.09209	0.154893	-2.09988
C	5.44907	-0.092514	-2.35296
H	6.66385	0.396876	0.79269
H	4.28132	0.816002	1.2304
H	3.39383	0.079224	-2.94135
H	5.77589	-0.353704	-3.36494
C	2.76957	3.37932	1.3089
O	2.67421	2.73375	2.27286
O	2.87023	4.0496	0.363532
H	7.44475	-0.204573	-1.50727
93
TS4
Pd	1.41919	1.28975	0.061218
C	-2.48393	-4.28319	-2.4464
C	-2.29	-3.27269	-1.52744
C	-1.89453	-1.96708	-1.93942
C	-1.701	-1.73259	-3.34101
C	-1.89597	-2.79778	-4.2641
C	-2.2825	-4.0485	-3.82909
H	-2.78602	-5.27603	-2.10432
H	-2.43618	-3.47563	-0.466709
C	-1.68063	-0.89541	-1.00267
C	-1.31269	-0.435425	-3.77203
H	-1.73688	-2.60389	-5.32813
H	-2.43238	-4.85917	-4.54624
C	-1.15419	0.588124	-2.86868
C	-1.35979	0.380034	-1.47166
H	-1.14636	-0.256897	-4.83746
H	-0.858037	1.5742	-3.22898
C	-1.81095	-1.1924	0.462258
C	-3.12955	-1.32062	1.01573
C	-0.688965	-1.3617	1.28349
C	-4.30354	-1.14199	0.227133
C	-3.29003	-1.60382	2.41184
C	-0.873593	-1.67138	2.66237
C	-5.55976	-1.23422	0.789188
H	-4.20264	-0.916515	-0.834768
C	-4.59831	-1.68913	2.9638
C	-2.13019	-1.78647	3.20832
H	-0.004667	-1.81474	3.30365
C	-5.71251	-1.50844	2.17146
H	-6.4452	-1.08717	0.165918
H	-4.7033	-1.89864	4.03151
H	-2.24583	-2.01702	4.27048
H	-6.71333	-1.5737	2.60517
P	-0.865136	1.74846	-0.331224
P	1.02236	-0.996176	0.666881
C	-2.05194	1.81099	1.07237
C	-3.43847	1.94444	0.888773
C	-1.53347	1.75602	2.3756
C	-4.29045	2.0088	1.99215
H	-3.86369	1.97678	-0.115299
C	-2.38882	1.82187	3.4794
H	-0.456461	1.64473	2.52267
C	-3.76794	1.94606	3.28913
H	-5.36871	2.09196	1.83848
H	-1.97508	1.76567	4.48904
H	-4.43858	1.98772	4.15086
C	-1.22023	3.30592	-1.24887
C	-2.3775	3.49598	-2.0264
C	-0.303257	4.36248	-1.11315
C	-2.61427	4.72304	-2.65008
H	-3.08985	2.67989	-2.165
C	-0.547579	5.59247	-1.73464
H	0.607679	4.22351	-0.524264
C	-1.70157	5.77495	-2.50232
H	-3.5139	4.85795	-3.2557
H	0.171409	6.40768	-1.62157
H	-1.88915	6.73414	-2.99142
C	2.12075	-1.52325	2.04449
C	2.77169	-2.76614	2.08002
C	2.34872	-0.598727	3.07997
C	3.62976	-3.08108	3.13924
H	2.62172	-3.49131	1.27879
C	3.19597	-0.920793	4.1416
H	1.89125	0.391629	3.03635
C	3.84081	-2.16305	4.17292
H	4.13649	-4.04927	3.15352
H	3.3673	-0.191688	4.93722
H	4.51345	-2.41114	4.99777
C	1.32464	-2.20058	-0.684165
C	0.798458	-3.5027	-0.63759
C	2.1076	-1.81261	-1.785
C	1.04823	-4.40127	-1.67701
H	0.17698	-3.81177	0.205338
C	2.35378	-2.71499	-2.82369
H	2.5249	-0.805867	-1.83259
C	1.82395	-4.00875	-2.77322
H	0.621414	-5.40597	-1.6373
H	2.95984	-2.40132	-3.67718
H	2.01084	-4.71036	-3.59002
C	5.69746	0.063065	-1.77305
C	5.48951	-0.3256	-0.44298
C	4.43123	0.220699	0.290736
C	3.54532	1.15348	-0.280603
C	3.81444	1.5813	-1.59978
C	4.86215	1.02884	-2.34807
H	6.15396	-1.06015	0.022089
H	4.28547	-0.084923	1.32838
H	3.19431	2.36199	-2.05435
H	5.03382	1.35934	-3.37691
C	3.11433	2.81839	1.14339
O	3.3883	2.40205	2.22985
O	2.89818	3.77489	0.447444
H	6.51815	-0.369617	-2.35182
93
VIII
Pd	1.50777	1.09548	-0.201729
C	-3.50485	-4.04074	-1.73972
C	-2.98931	-3.04202	-0.939202
C	-2.54508	-1.80687	-1.49421
C	-2.63747	-1.63664	-2.91479
C	-3.16183	-2.68833	-3.71561
C	-3.5924	-3.86695	-3.14251
H	-3.83887	-4.97822	-1.28842
H	-2.91467	-3.20176	0.13615
C	-1.99857	-0.749561	-0.683686
C	-2.18806	-0.417516	-3.48943
H	-3.21823	-2.54354	-4.79768
H	-3.99588	-4.66812	-3.76648
C	-1.70425	0.596333	-2.69929
C	-1.62816	0.458597	-1.28036
H	-2.2331	-0.292944	-4.57435
H	-1.36501	1.52042	-3.1692
C	-1.82224	-1.00583	0.784646
C	-2.98055	-0.978625	1.63278
C	-0.567149	-1.30094	1.33014
C	-4.27981	-0.67499	1.13182
C	-2.83948	-1.23566	3.03607
C	-0.453973	-1.58074	2.72147
C	-5.37314	-0.62623	1.97111
H	-4.40447	-0.466804	0.068857
C	-3.98478	-1.17196	3.87792
C	-1.55301	-1.54646	3.54785
H	0.520402	-1.82033	3.14672
C	-5.22734	-0.874389	3.35908
H	-6.35876	-0.385502	1.56526
H	-3.85997	-1.36282	4.94703
H	-1.44215	-1.7571	4.61462
H	-6.10059	-0.826685	4.01422
P	-0.75747	1.79748	-0.356775
P	0.974632	-1.12214	0.313553
C	-1.60888	2.02087	1.26294
C	-2.97968	2.31629	1.3516
C	-0.85458	1.91311	2.44219
C	-3.58446	2.48788	2.59768
H	-3.58902	2.39233	0.450168
C	-1.46223	2.08571	3.68906
H	0.209621	1.67286	2.38355
C	-2.82818	2.37097	3.76911
H	-4.65512	2.69695	2.65423
H	-0.866396	1.98558	4.5994
H	-3.30645	2.49604	4.74361
C	-1.16439	3.35326	-1.25428
C	-2.4377	3.62161	-1.79182
C	-0.157855	4.33074	-1.34462
C	-2.70145	4.85113	-2.39907
H	-3.22464	2.86539	-1.75446
C	-0.431289	5.56336	-1.95027
H	0.842255	4.12174	-0.955128
C	-1.69953	5.82683	-2.47542
H	-3.69256	5.0476	-2.81568
H	0.356558	6.31814	-2.01633
H	-1.9084	6.78863	-2.95079
C	2.318	-1.86521	1.33359
C	2.83232	-3.15524	1.12709
C	2.88558	-1.05859	2.33768
C	3.88003	-3.63248	1.92125
H	2.42825	-3.79254	0.339902
C	3.92049	-1.54335	3.13887
H	2.52158	-0.038509	2.48698
C	4.42173	-2.83287	2.93191
H	4.27486	-4.63618	1.74499
H	4.34928	-0.904063	3.91417
H	5.24086	-3.20885	3.54986
C	0.744224	-2.24871	-1.11421
C	0.216894	-3.54182	-0.956528
C	1.08339	-1.79628	-2.39944
C	0.041757	-4.37016	-2.06628
H	-0.081878	-3.89438	0.033215
C	0.905116	-2.62704	-3.5089
H	1.46701	-0.782991	-2.53362
C	0.384961	-3.91437	-3.34384
H	-0.384084	-5.3674	-1.93552
H	1.16077	-2.26085	-4.50605
H	0.234823	-4.55998	-4.21252
C	5.40922	-1.20541	-0.421138
C	5.85551	-0.317453	0.565164
C	5.39379	1.0008	0.585353
C	4.45529	1.44038	-0.35936
C	4.02604	0.547241	-1.36131
C	4.50787	-0.767158	-1.39479
H	6.55695	-0.661025	1.32899
H	5.73847	1.70281	1.34787
H	3.35146	0.900118	-2.146
H	4.16545	-1.45028	-2.17571
C	3.89683	2.85383	-0.269477
O	4.64279	3.78081	0.051595
O	2.63479	2.96407	-0.518931
H	5.762	-2.23903	-0.426156
93
VI
Pd	1.45638	1.40812 -0.	9717
C	-2.51595	-6.24273	0.51538
C	-2.2405	-4.30088	0.54436
C	-1.94425	-2.95014	0.88749
C	-1.91184	-4.60357	0.2782
C	-2.19288	-6.59603	0.25722
C	-2.49677	-6.8902	0.88695
H	-2.74168	-7.27149	0.2237
H	-2.24581	-3.59453	0.49488
C	-1.67846	-0.94137	0.89121
C	-1.58344	-3.26969	0.64359
H	-2.16266	-7.31242	0.31275
H	-2.71422	-8.64473	0.647
C	-1.34738	0.68125 -2	0.68233
C	-1.43046	0.37197 -1	0.28947
H	-1.52071	-4.00831	0.70315
H	-1.0899	1.69695 -2	0.98815
C	-1.66343	-1.36958 0	0.54686
C	-2.9154	-1.61082 1	0.20418
C	-0.46027	-1.57604 1	0.23207
C	-4.16613	-1.37185 0	0.5635
C	-2.92832	-2.06843 2	0.56275
C	-0.49787	-2.07453 2	0.56593
C	-5.35746	-1.562 1	0.23261
H	-4.17477	-1.01627	0.46751
C	-4.1725	-2.25788 3	0.22603
C	-1.68945	-2.31455 3	0.20963
H	0.43444	-2.26824 3	0.09548
C	-5.36465	-2.00794 2	0.57861
H	-6.304	-1.36219 0	0.72406
H	-4.16548	-2.60153 4	0.26398
H	-1.69167	-2.6913 4	0.23599
H	-6.31505	-2.15167 3	0.09855
P	-0.88587	1.73086 -0	0.15432
P	1.13781	-1.00144 0	0.4723
C	-1.78373	1.56374 1	0.45337
C	-3.18463	1.60612 1	0.55141
C	-1.02204	1.45552 2	0.62697
C	-3.80929	1.51954 2	0.79646
H	-3.79684	1.69342 0	0.65268
C	-1.6474	1.3717 3	0.87491
H	0.06845	1.43488 2	0.55393
C	-3.04236	1.40064 3	0.9613
H	-4.90009	1.53286 2	0.85641
H	-1.04136	1.27931 4	0.77963
H	-3.53356	1.32847 4	0.93501
C	-1.73901	3.22799 -0	0.83236
C	-2.97544	3.17354 -1	0.50182
C	-1.15436	4.48109 -0	0.58163
C	-3.6123	4.34788 -1	0.91318
H	-3.44569	2.21085 -1	0.71369
C	-1.79898	5.65445 -0	0.9881
H	-0.18449	4.53858 -0	0.08158
C	-3.02671	5.59253 -1	0.65499
H	-4.57026	4.28912 -2	0.4364
H	-1.33219	6.62273 -0	0.78866
H	-3.5251	6.51056 -1	0.97705
C	2.43812	-1.57724 1	0.64302
C	3.39163	-2.55781 1	0.32812
C	2.55242	-0.8945 2	0.86919
C	4.42248	-2.85978 2	0.22615
H	3.34259	-3.08723 0	0.37558
C	3.56688	-1.21102 3	0.7734
H	1.84564	-0.09786 3	0.11465
C	4.50978	-2.19528 3	0.45262
H	5.16014	-3.62206 1	0.96211
H	3.63286	-0.67466 4	0.72334
H	5.31348	-2.43585 4	0.15307
C	1.3157	-2.09156	0.99907
C	1.072	-3.47419	0.93262
C	1.68601	-3.51837	0.22513
C	1.21299	-6.27075	0.07054
H	0.76087	-3.92784 0	0.01159
C	1.82274	-5.31664	0.36489
H	1.85299	-2.44157	0.28246
C	1.59097	-6.69334	0.28901
H	1.01432	-7.34367	0.01058
H	2.10332	-5.85831	0.31654
H	1.69285	-8.3168	0.18097
C	6.3646	0.7225 -0	0.29794
C	5.72312	0.95158 0	0.92536
C	4.34326	1.19693 0	0.96436
C	3.54498	1.22172 -0	0.20106
C	4.22859	1.01628 -1	0.4192
C	5.60623	0.76124 -1	0.47456
H	6.29908	0.93321 1	0.85689
H	3.87861	1.35852 1	0.94158
H	3.67134	1.07014 -2	0.35957
H	6.0923	0.59682 -2	0.44253
C	1.92639	3.30616 -0	0.79372
O	2.08602	4.17997 0	0.08336
O	1.95004	3.40249 -2	0.03203
H	7.43987	0.52358 -0	0.33448
93
TS5
Pd	1.45546	1.24982	-0.139089
C	-2.9469	-4.15848	-2.25775
C	-2.54942	-3.20244	-1.34508
C	-2.21429	-1.87935	-1.7559
C	-2.2862	-1.57588	-3.15567
C	-2.68976	-2.58367	-4.075
C	-3.01979	-3.85055	-3.63836
H	-3.19784	-5.16495	-1.9134
H	-2.48472	-3.46308	-0.288941
C	-1.81176	-0.859727	-0.819556
C	-1.93909	-0.267615	-3.58941
H	-2.73484	-2.3333	-5.13847
H	-3.33153	-4.61668	-4.35264
C	-1.582	0.699215	-2.68182
C	-1.54746	0.434539	-1.27795
H	-1.96236	-0.037461	-4.65794
H	-1.31646	1.694	-3.04341
C	-1.7018	-1.24774	0.627801
C	-2.91396	-1.39061	1.3849
C	-0.464513	-1.5107	1.23189
C	-4.19644	-1.12243	0.822603
C	-2.85288	-1.78661	2.76158
C	-0.433248	-1.93259	2.59269
C	-5.34575	-1.23535	1.57718
H	-4.26325	-0.809292	-0.219702
C	-4.05447	-1.89005	3.5161
C	-1.58427	-2.06413	3.33365
H	0.524777	-2.15097	3.06443
C	-5.27841	-1.62117	2.93956
H	-6.31622	-1.01752	1.12397
H	-3.98841	-2.18657	4.56652
H	-1.5308	-2.38339	4.37803
H	-6.19545	-1.70221	3.52849
P	-0.830433	1.76851	-0.209984
P	1.12065	-1.09325	0.352753
C	-1.74288	1.72494	1.40265
C	-3.1333	1.89912	1.50186
C	-0.996548	1.54508	2.57784
C	-3.76329	1.87853	2.74754
H	-3.73622	2.03507	0.60281
C	-1.6264	1.5258	3.82588
H	0.084671	1.40276	2.50447
C	-3.01183	1.69049	3.91296
H	-4.84814	1.99457	2.80746
H	-1.03257	1.37216	4.73044
H	-3.50789	1.66691	4.88661
C	-1.50479	3.34046	-0.925305
C	-2.76638	3.46516	-1.53636
C	-0.700866	4.48535	-0.784768
C	-3.2144	4.70759	-1.9941
H	-3.40232	2.5871	-1.66989
C	-1.15718	5.72991	-1.23369
H	0.288879	4.39917	-0.326555
C	-2.41187	5.84459	-1.84086
H	-4.19457	4.78793	-2.47166
H	-0.522471	6.61245	-1.11647
H	-2.76323	6.8158	-2.19907
C	2.43952	-1.76904	1.45303
C	3.16296	-2.94661	1.19996
C	2.80084	-0.982303	2.56414
C	4.20582	-3.33587	2.04839
H	2.91897	-3.56702	0.33627
C	3.82464	-1.38363	3.42368
H	2.28081	-0.038595	2.74643
C	4.53479	-2.56205	3.16593
H	4.76139	-4.25273	1.83399
H	4.08477	-0.76197	4.28417
H	5.34771	-2.87038	3.82835
C	1.12414	-2.22587	-1.09936
C	0.683635	-3.55795	-1.02526
C	1.58755	-1.72662	-2.32743
C	0.715268	-4.37724	-2.15605
H	0.300306	-3.95229	-0.081329
C	1.61986	-2.54726	-3.45915
H	1.91379	-0.686094	-2.3914
C	1.1856	-3.87446	-3.37491
H	0.358332	-5.4079	-2.08948
H	1.97776	-2.14597	-4.41076
H	1.20358	-4.51495	-4.26045
C	6.20228	0.238299	-0.064612
C	5.6083	0.859107	1.04158
C	4.34891	1.45795	0.922606
C	3.62985	1.43614	-0.290962
C	4.27484	0.856137	-1.40527
C	5.52998	0.250071	-1.29629
H	6.12783	0.870841	2.00509
H	3.90675	1.95095	1.79335
H	3.7749	0.897058	-2.37736
H	5.99305	-0.210447	-2.17532
C	2.58343	3.11573	-0.741219
O	2.61902	3.92346	0.200185
O	2.53998	3.26443	-1.9689
H	7.18454	-0.234183	0.026041
93
VII
Pd	1.85224	0.101624	-0.254106
C	-4.84303	-1.88196	-2.13483
C	-3.92189	-1.39042	-1.23221
C	-2.97831	-0.389753	-1.60696
C	-3.00465	0.079917	-2.96158
C	-3.95946	-0.450971	-3.87279
C	-4.86672	-1.4097	-3.47018
H	-5.55413	-2.64961	-1.81926
H	-3.9098	-1.77754	-0.213574
C	-2.01863	0.152466	-0.678052
C	-2.0627	1.06674	-3.35936
H	-3.96127	-0.081713	-4.90203
H	-5.59819	-1.80892	-4.17721
C	-1.171	1.58961	-2.45498
C	-1.15151	1.16762	-1.08982
H	-2.0585	1.41064	-4.39719
H	-0.459008	2.34552	-2.78991
C	-2.01548	-0.404012	0.71645
C	-3.05197	0.023872	1.6143
C	-1.07551	-1.35474	1.13352
C	-4.02377	0.998455	1.24204
C	-3.11325	-0.514488	2.94131
C	-1.18332	-1.9043	2.44374
C	-4.99055	1.41934	2.13145
H	-3.98883	1.42613	0.239661
C	-4.11883	-0.058116	3.83846
C	-2.16298	-1.49758	3.3193
H	-0.472935	-2.66335	2.76895
C	-5.0406	0.889608	3.44546
H	-5.71969	2.17329	1.82408
H	-4.14606	-0.474274	4.84923
H	-2.21654	-1.93143	4.32149
H	-5.80833	1.23469	4.14251
P	0.252507	1.80964	-0.057229
P	0.411011	-1.73955	0.07632
C	-0.39716	2.04979	1.66437
C	-1.47264	2.89549	1.98375
C	0.248328	1.35905	2.70339
C	-1.89641	3.03824	3.3066
H	-2.00353	3.43485	1.19955
C	-0.17558	1.5002	4.02795
H	1.07995	0.692049	2.46079
C	-1.25026	2.34053	4.33272
H	-2.74747	3.68456	3.53432
H	0.331493	0.944855	4.82103
H	-1.58953	2.44707	5.36624
C	0.420569	3.55928	-0.645893
C	-0.66699	4.40697	-0.934528
C	1.72525	4.05361	-0.797642
C	-0.451413	5.72759	-1.33418
H	-1.6902	4.03019	-0.871611
C	1.9391	5.37867	-1.19799
H	2.58407	3.39482	-0.65006
C	0.854758	6.22011	-1.45937
H	-1.30509	6.37381	-1.55524
H	2.96272	5.74202	-1.32178
H	1.0221	7.2532	-1.77548
C	1.23666	-3.13657	0.952548
C	1.30692	-4.44924	0.455217
C	1.95599	-2.82212	2.12316
C	2.06039	-5.42273	1.12165
H	0.776177	-4.72024	-0.458797
C	2.6856	-3.79959	2.80081
H	1.95599	-1.79536	2.49684
C	2.74455	-5.10556	2.29971
H	2.10662	-6.43759	0.717679
H	3.22976	-3.53438	3.71082
H	3.32818	-5.86917	2.82013
C	-0.310243	-2.51503	-1.43015
C	-1.35883	-3.44821	-1.37079
C	0.214722	-2.15343	-2.68146
C	-1.86562	-4.01702	-2.54114
H	-1.78838	-3.72271	-0.404387
C	-0.293816	-2.72305	-3.85333
H	1.01378	-1.40919	-2.73493
C	-1.33291	-3.65683	-3.78479
H	-2.68842	-4.73392	-2.48435
H	0.117516	-2.42928	-4.82237
H	-1.73563	-4.09736	-4.70046
C	4.93476	-1.06312	1.53791
C	5.06394	0.34774	1.6213
C	4.6643	1.14803	0.563433
C	4.08818	0.59264	-0.618438
C	3.92612	-0.828388	-0.67132
C	4.39001	-1.63938	0.404139
H	5.50542	0.800183	2.51437
H	4.81247	2.22991	0.581362
H	3.70544	-1.28715	-1.63769
H	4.30159	-2.72577	0.32908
C	3.97471	1.44218	-1.89562
O	4.38951	2.62576	-1.82231
O	3.47662	0.878004	-2.90629
H	5.27074	-1.6937	2.36579
84
III-PPh3
Pd	-0.355842	-0.862375	-0.291332
C	2.53445	1.13153	-4.01112
C	3.29107	0.099851	-4.57833
C	2.19292	1.08766	-2.65766
C	3.69868	-0.976694	-3.78384
C	3.36037	-1.02349	-2.42743
C	2.61509	0.016725	-1.84811
H	4.28123	-1.79128	-4.22146
H	3.66641	-1.87945	-1.82525
C	-1.03045	2.61065	-2.29342
C	-0.464631	3.60225	-3.09598
C	-0.740512	2.54524	-0.916267
C	0.408346	4.54503	-2.54063
C	0.144446	3.48958	-0.370784
C	0.709316	4.4827	-1.17873
H	0.417412	3.45566	0.682191
H	1.40011	5.20065	-0.731995
P	1.98947	-0.069891	-0.12518
P	-1.45436	1.15403	0.077168
C	2.47916	1.52254	0.676401
C	3.28645	2.50411	0.083997
C	2.0336	1.71148	1.99627
C	3.60553	3.67121	0.786873
H	3.66324	2.37449	-0.931161
C	2.34852	2.87753	2.69533
H	1.42889	0.945509	2.48278
C	3.12852	3.86832	2.08626
H	4.22597	4.43369	0.309434
H	1.97566	3.01323	3.71328
H	3.36958	4.78715	2.62633
C	3.12913	-1.17592	0.810516
C	4.52266	-1.07563	0.656828
C	2.60447	-2.03388	1.78793
C	5.37597	-1.84436	1.45267
H	4.94665	-0.392478	-0.083089
C	3.46137	-2.79043	2.59394
H	1.52595	-2.11588	1.91698
C	4.84664	-2.70351	2.42346
H	6.45792	-1.76645	1.31928
H	3.04076	-3.45442	3.3534
H	5.5153	-3.3007	3.04867
C	-1.37655	1.66223	1.84085
C	-1.62564	2.98289	2.25613
C	-1.10388	0.680674	2.80906
C	-1.57207	3.31793	3.61118
H	-1.86134	3.75718	1.52387
C	-1.06125	1.01736	4.16497
H	-0.898226	-0.348435	2.50734
C	-1.28663	2.33719	4.56793
H	-1.75577	4.34963	3.92014
H	-0.840754	0.24487	4.90531
H	-1.2426	2.6025	5.627
C	-3.25712	1.24183	-0.340468
C	-4.20696	1.76749	0.549735
C	-3.69438	0.752796	-1.5845
C	-5.55953	1.82028	0.193907
H	-3.90811	2.13036	1.53293
C	-5.04174	0.815837	-1.94156
H	-2.98812	0.281804	-2.26782
C	-5.98075	1.35082	-1.05249
H	-6.28496	2.22882	0.901801
H	-5.3602	0.426494	-2.91149
H	-7.03768	1.39058	-1.32733
C	-4.66755	-3.11107	-0.654734
C	-4.27965	-2.52864	0.554897
C	-3.05398	-1.85491	0.654408
C	-2.18297	-1.76542	-0.444175
C	-2.58421	-2.35851	-1.65371
C	-3.81378	-3.01906	-1.76069
H	-4.93544	-2.58675	1.42871
H	-2.79415	-1.39099	1.60849
H	-1.93012	-2.31221	-2.52737
H	-4.10426	-3.4685	-2.71516
C	-1.04059	-3.77199	2.0443
O	-0.630676	-2.84074	2.6118
O	-1.4564	-4.71804	1.51491
H	-5.62628	-3.62996	-0.737407
H	2.20114	1.97425	-4.62184
H	3.55741	0.132219	-5.63773
H	-0.701718	3.63157	-4.16202
H	0.855146	5.31898	-3.16914
H	1.59352	1.89366	-2.23506
H	-1.69505	1.8833	-2.75747
Br	0.684855	-3.11494	-0.92619
84
TS6
Pd	0.133473	-1.0104	0.076111
C	-2.70996	1.65175	3.7948
C	-3.5037	0.685319	4.42022
C	-2.29175	1.46917	2.47463
C	-3.87454	-0.467687	3.71917
C	-3.45594	-0.657864	2.40008
C	-2.66792	0.317354	1.76166
H	-4.49095	-1.22947	4.20249
H	-3.73391	-1.56953	1.87178
C	1.00739	2.40212	2.35099
C	0.52887	3.47403	3.10669
C	0.832014	2.373	0.953877
C	-0.140243	4.53289	2.48331
C	0.153276	3.43856	0.337808
C	-0.326811	4.50886	1.09864
H	-0.009087	3.44576	-0.738666
H	-0.856171	5.32248	0.598159
P	-1.99152	0.032482	0.087654
P	1.47282	0.929699	-0.016133
C	-2.15663	1.60153	-0.8619
C	-2.94652	2.69119	-0.466095
C	-1.51676	1.63358	-2.11149
C	-3.04712	3.8159	-1.29099
H	-3.47988	2.67829	0.484722
C	-1.61375	2.75884	-2.93081
H	-0.93298	0.775629	-2.44432
C	-2.37156	3.85992	-2.5151
H	-3.65264	4.66617	-0.968372
H	-1.08726	2.77565	-3.88783
H	-2.44226	4.74753	-3.14824
C	-3.22441	-0.962989	-0.855746
C	-4.59966	-0.749047	-0.666405
C	-2.78996	-1.825	-1.87492
C	-5.5297	-1.41724	-1.4683
H	-4.9535	-0.061328	0.104506
C	-3.72478	-2.47931	-2.68202
H	-1.72461	-1.98762	-2.04496
C	-5.09478	-2.2844	-2.47626
H	-6.59795	-1.25381	-1.30608
H	-3.37722	-3.14916	-3.47236
H	-5.82333	-2.80396	-3.10362
C	1.84933	1.60492	-1.68145
C	2.38481	2.89522	-1.85308
C	1.59789	0.809592	-2.81194
C	2.65672	3.38013	-3.13456
H	2.58188	3.53306	-0.989766
C	1.8743	1.29927	-4.09171
H	1.17366	-0.190757	-2.70057
C	2.40054	2.5842	-4.25657
H	3.06759	4.38521	-3.2552
H	1.6687	0.672732	-4.96277
H	2.6092	2.96762	-5.25832
C	3.0976	0.651438	0.820899
C	4.28366	1.25324	0.370533
C	3.1278	-0.134837	1.98407
C	5.47363	1.08108	1.08265
H	4.29565	1.84646	-0.543719
C	4.31712	-0.29476	2.69855
H	2.22555	-0.644388	2.32748
C	5.49294	0.314258	2.2518
H	6.39106	1.54863	0.716785
H	4.32467	-0.914141	3.59828
H	6.42509	0.181352	2.80627
C	4.6771	-2.85534	0.460393
C	4.4282	-2.0812	-0.674562
C	3.11052	-1.82953	-1.06562
C	2.00437	-2.35317	-0.356145
C	2.29547	-3.15969	0.774973
C	3.60383	-3.39742	1.18492
H	5.25797	-1.66534	-1.25122
H	2.93335	-1.24213	-1.96705
H	1.47006	-3.61593	1.32414
H	3.79776	-4.00618	2.07228
C	0.885674	-3.15442	-1.74725
O	0.621848	-2.33435	-2.60367
O	0.767871	-4.32323	-1.49612
H	5.70484	-3.04158	0.78256
H	-2.40766	2.55401	4.3315
H	-3.83155	0.828351	5.45279
H	0.675556	3.47626	4.18913
H	-0.517142	5.37033	3.07509
H	-1.67489	2.23195	2.00541
H	1.52238	1.59038	2.86371
Br	-1.17109	-2.99477	1.01469
84
IV-PPh3
Pd	-0.10528	-0.858933	-0.26948
C	3.81698	1.44304	-3.11413
C	4.08457	0.414659	-4.02153
C	3.2781	1.15255	-1.85732
C	3.80325	-0.911913	-3.67214
C	3.26289	-1.20982	-2.42022
C	3.00971	-0.177671	-1.49569
H	4.00097	-1.72027	-4.38012
H	3.02335	-2.24341	-2.16401
C	0.517479	3.08821	-1.91022
C	1.42799	4.06813	-2.31201
C	0.418853	2.71561	-0.556931
C	2.25808	4.68742	-1.37248
C	1.25798	3.34372	0.381556
C	2.16882	4.32182	-0.025672
H	1.20719	3.07885	1.43653
H	2.81358	4.79362	0.718952
P	2.16017	-0.602281	0.064503
P	-0.757958	1.3896	-0.04582
C	2.62231	0.601102	1.37445
C	3.82028	1.33252	1.36574
C	1.76978	0.686814	2.4877
C	4.12603	2.18338	2.43165
H	4.51685	1.25218	0.530135
C	2.08117	1.53328	3.55376
H	0.851252	0.100259	2.52172
C	3.25433	2.29487	3.52072
H	5.05078	2.76458	2.40814
H	1.39756	1.60421	4.40286
H	3.49391	2.96878	4.34661
C	2.98611	-2.09994	0.744659
C	4.33182	-2.38231	0.465309
C	2.28911	-2.88873	1.67466
C	4.96654	-3.45722	1.0972
H	4.89229	-1.77051	-0.244202
C	2.93061	-3.95322	2.31061
H	1.24125	-2.677	1.89603
C	4.26895	-4.24334	2.01911
H	6.01216	-3.67629	0.86756
H	2.38023	-4.56335	3.0308
H	4.76741	-5.08174	2.51188
C	-1.36365	1.88377	1.61268
C	-1.52591	3.23846	1.95786
C	-1.71548	0.888218	2.53972
C	-2.01538	3.58847	3.21842
H	-1.26951	4.02583	1.24699
C	-2.20684	1.24611	3.79868
H	-1.61191	-0.169671	2.28895
C	-2.35304	2.59353	4.14267
H	-2.13303	4.6432	3.47792
H	-2.47358	0.463689	4.51306
H	-2.73145	2.8699	5.12986
C	-2.18285	1.61311	-1.19475
C	-3.33297	2.32231	-0.820132
C	-2.11257	1.04576	-2.48011
C	-4.389	2.4783	-1.72534
H	-3.42123	2.75031	0.179121
C	-3.16414	1.211	-3.38244
H	-1.24247	0.453214	-2.77298
C	-4.30606	1.92957	-3.00734
H	-5.28228	3.02809	-1.41955
H	-3.09723	0.764768	-4.3774
H	-5.13356	2.04981	-3.71066
C	-7.08664	-1.88834	-0.029386
C	-6.30004	-1.16524	-0.934425
C	-4.9115	-1.12653	-0.781747
C	-4.2987	-1.80584	0.283594
C	-5.09275	-2.52194	1.19252
C	-6.48019	-2.5679	1.03483
H	-6.77017	-0.62669	-1.76152
H	-4.29089	-0.560762	-1.47661
H	-4.60142	-3.03488	2.0216
H	-7.09224	-3.13133	1.74406
C	-2.80111	-1.74971	0.48914
O	-2.15991	-1.18653	-0.478351
O	-2.29794	-2.19268	1.5294
H	-8.17268	-1.92024	-0.15095
H	4.01889	2.48292	-3.38048
H	4.50636	0.644985	-5.00291
H	1.49019	4.34292	-3.36734
H	2.97237	5.45121	-1.68865
H	3.06569	1.97011	-1.17124
H	-0.117012	2.62134	-2.66324
Br	0.300958	-3.19287	-1.18094
91
III-tBuXPhos
Pd	-0.340339	-0.580569	-0.229638
C	0.643926	2.61797	0.273985
C	1.41144	3.79446	0.404748
C	-0.766687	2.71958	0.304068
C	0.827159	5.04763	0.567244
C	-1.33962	3.99761	0.478083
C	-0.564784	5.14792	0.608671
H	-2.41785	4.11107	0.513645
H	-1.05172	6.11693	0.739704
P	-1.84665	1.2267	0.034857
C	-3.50256	-3.99275	-1.49268
C	-3.39572	-3.61898	-0.150955
C	-2.5087	-2.60242	0.234766
C	-1.72399	-1.9415	-0.716994
C	-1.81648	-2.3378	-2.06144
C	-2.7032	-3.34993	-2.44597
H	-4.00079	-4.11902	0.610731
H	-2.43616	-2.34202	1.29041
H	-1.19422	-1.86119	-2.8225
H	-2.76458	-3.6387	-3.4992
C	-0.475657	-4.04341	2.28868
O	-0.50396	-3.05565	2.90411
O	-0.469013	-5.04888	1.70598
H	-4.19403	-4.78384	-1.79377
Br	1.22995	-2.56422	-0.268023
C	1.48084	1.36885	0.120002
C	2.06691	1.09004	-1.15327
C	2.06701	0.795906	1.28824
C	3.19085	0.264707	-1.22542
C	3.18876	-0.027485	1.15429
C	3.77582	-0.297197	-0.085289
H	3.63334	0.067389	-2.20346
H	3.63657	-0.463798	2.0502
H	1.45447	5.93707	0.662464
H	2.49955	3.70668	0.374292
C	1.56882	1.14205	2.68582
H	0.609806	1.66703	2.57288
C	5.04658	-1.12813	-0.171955
H	5.16208	-1.6406	0.798552
C	1.54899	1.74352	-2.42732
H	0.631752	2.28608	-2.16872
C	-2.92106	1.04725	1.63587
C	-2.9771	1.71639	-1.46223
C	-2.04434	0.318881	2.67085
H	-1.68633	-0.657744	2.32009
H	-1.16924	0.920913	2.94432
H	-2.63193	0.155943	3.58952
C	-3.36787	2.37875	2.2669
H	-2.51689	2.98195	2.61097
H	-3.98792	2.98972	1.59863
H	-3.98164	2.14427	3.15266
C	-4.17293	0.19927	1.34001
H	-4.65297	-0.058074	2.29868
H	-4.91489	0.745603	0.743073
H	-3.93788	-0.73945	0.826405
C	-4.06107	2.76501	-1.14773
H	-4.64048	2.94008	-2.06944
H	-4.77116	2.42887	-0.381926
H	-3.65086	3.73653	-0.848571
C	-3.6687	0.459042	-2.02152
H	-2.94359	-0.259838	-2.41255
H	-4.2945	-0.0609	-1.28672
H	-4.32107	0.765563	-2.85588
C	-2.05256	2.26674	-2.56212
H	-1.55591	3.2021	-2.26736
H	-1.28753	1.53145	-2.84292
H	-2.65572	2.47616	-3.46078
C	1.32182	-0.106145	3.54624
H	2.26476	-0.619031	3.79413
H	0.842269	0.17593	4.4973
H	0.670946	-0.827421	3.03455
C	2.53355	2.11297	3.38988
H	2.14754	2.38469	4.3859
H	3.52546	1.65146	3.52419
H	2.66618	3.03916	2.81103
C	4.99254	-2.20806	-1.26254
H	5.89457	-2.83948	-1.21893
H	4.10607	-2.84767	-1.14007
H	4.95296	-1.76305	-2.27028
C	6.269	-0.210627	-0.361407
H	6.34098	0.532371	0.448528
H	7.20138	-0.798514	-0.373717
H	6.19985	0.336578	-1.31643
C	1.18544	0.707141	-3.50196
H	0.733863	1.20196	-4.37645
H	2.07202	0.155527	-3.85272
H	0.46569	-0.028751	-3.11141
C	2.5486	2.78095	-2.96672
H	3.50123	2.30585	-3.25209
H	2.13969	3.28223	-3.85906
H	2.76751	3.55216	-2.2122
91
TS7
Pd	-0.331424	-0.688742	-0.026945
C	0.747369	2.43204	-0.017521
C	1.61779	3.54035	-0.080191
C	-0.641177	2.65513	-0.005699
C	1.13919	4.8454	-0.147914
C	-1.112	3.98374	-0.07273
C	-0.240276	5.0672	-0.14693
H	-2.17696	4.18967	-0.068952
H	-0.641801	6.08144	-0.202032
P	-1.79651	1.20539	0.006477
C	-4.18199	-3.15083	-1.40008
C	-4.33003	-2.56934	-0.136789
C	-3.20098	-2.18431	0.583856
C	-1.88116	-2.42795	0.113161
C	-1.77445	-3.02985	-1.18036
C	-2.89915	-3.35773	-1.93006
H	-5.32653	-2.42117	0.286439
H	-3.31561	-1.78669	1.59164
H	-0.78658	-3.28937	-1.55947
H	-2.78316	-3.80809	-2.91893
C	-1.09415	-3.19257	1.48885
O	-1.04765	-2.47354	2.4832
O	-0.846595	-4.36131	1.24698
H	-5.06449	-3.4507	-1.9709
Br	1.42448	-2.48898	-0.311261
C	1.4605	1.09831	0.043536
C	2.2314	0.74873	-1.12919
C	1.96093	0.690547	1.33452
C	3.41876	0.047597	-0.984032
C	3.14601	-0.04086	1.40867
C	3.90532	-0.34624	0.274055
H	3.99621	-0.202295	-1.87588
H	3.52323	-0.345338	2.38698
H	1.83848	5.68305	-0.200245
H	2.69454	3.35815	-0.075002
C	1.3171	1.17609	2.62349
H	0.350395	1.6224	2.35852
C	5.2358	-1.06343	0.403235
H	5.39364	-1.266	1.47577
C	1.79296	1.18211	-2.51886
H	0.86055	1.74527	-2.40481
C	-2.95487	1.43528	1.5573
C	-2.77603	1.42441	-1.64674
C	-2.29944	0.655773	2.71454
H	-2.02341	-0.376969	2.4668
H	-1.39279	1.16394	3.06438
H	-3.00125	0.630975	3.56472
C	-3.10516	2.8996	2.01061
H	-2.14395	3.36784	2.26006
H	-3.62806	3.52563	1.27467
H	-3.7183	2.90023	2.92697
C	-4.37114	0.890689	1.29348
H	-4.92729	0.909127	2.24473
H	-4.93073	1.50765	0.579247
H	-4.37885	-0.13953	0.933034
C	-3.67853	2.67182	-1.68952
H	-4.28481	2.62027	-2.60907
H	-4.37685	2.73679	-0.845776
H	-3.10264	3.60361	-1.7434
C	-3.61625	0.168544	-1.91332
H	-2.99594	-0.733774	-1.89817
H	-4.44054	0.040729	-1.20495
H	-4.05859	0.249301	-2.91983
C	-1.73241	1.53417	-2.77098
H	-1.10527	2.43092	-2.67183
H	-1.08616	0.647064	-2.81079
H	-2.26152	1.6044	-3.73529
C	1.05154	0.033587	3.61426
H	1.99185	-0.407091	3.98211
H	0.508347	0.418279	4.49237
H	0.448156	-0.763424	3.15727
C	2.16645	2.28832	3.26704
H	1.66528	2.67275	4.16987
H	3.15646	1.90586	3.56335
H	2.31899	3.13061	2.57582
C	5.23471	-2.41536	-0.33094
H	6.1946	-2.93309	-0.174482
H	4.42135	-3.06103	0.031099
H	5.09814	-2.28032	-1.4161
C	6.39245	-0.168377	-0.078014
H	6.41177	0.788319	0.467146
H	7.35844	-0.674008	0.080038
H	6.30304	0.055478	-1.15349
C	1.49711	-0.033674	-3.41361
H	1.07898	0.295202	-4.37812
H	2.41287	-0.610258	-3.62087
H	0.781081	-0.716452	-2.93264
C	2.81184	2.12405	-3.1823
H	3.77925	1.623	-3.34625
H	2.43673	2.45617	-4.16368
H	2.99187	3.0178	-2.56609
91
IV-tBuXPhos
Pd	-0.195757	-0.330838	-0.217424
C	2.02661	1.88689	0.354739
C	3.28468	2.47324	0.58839
C	0.899416	2.72796	0.236469
C	3.43914	3.8555	0.681385
C	1.06782	4.12418	0.319611
C	2.32448	4.68666	0.538356
H	0.21489	4.78948	0.206762
H	2.43033	5.77215	0.596413
P	-0.723324	1.92663	-0.096329
C	-6.97873	-2.15109	-0.337346
C	-6.18472	-1.52704	-1.30711
C	-4.83808	-1.26047	-1.04496
C	-4.27461	-1.61596	0.191498
C	-5.07619	-2.24092	1.15942
C	-6.42185	-2.50804	0.896996
H	-6.61743	-1.24722	-2.27108
H	-4.21074	-0.772524	-1.7917
H	-4.62392	-2.50813	2.11618
H	-7.03964	-2.99467	1.65619
C	-2.82507	-1.32777	0.517165
O	-2.19955	-0.709357	-0.437099
O	-2.35632	-1.64182	1.61092
H	-8.03203	-2.35893	-0.543185
Br	0.157113	-2.80893	-0.67815
C	2.03487	0.370257	0.242178
C	2.68019	-0.192092	-0.92515
C	2.08921	-0.390262	1.47105
C	3.29851	-1.4347	-0.839986
C	2.71078	-1.63844	1.48227
C	3.33971	-2.17082	0.351763
H	3.78212	-1.84113	-1.72958
H	2.74113	-2.20677	2.41412
H	4.42881	4.28258	0.859169
H	4.15546	1.82199	0.691765
C	1.59877	0.191827	2.78619
H	1.05277	1.11262	2.55027
C	4.09347	-3.48575	0.434851
H	3.86905	-3.92633	1.42076
C	2.76777	0.575496	-2.23448
H	2.21247	1.51122	-2.10529
C	-1.96463	2.43228	1.29068
C	-1.32366	2.59373	-1.80439
C	-1.66053	1.57359	2.53007
H	-1.73304	0.49848	2.32706
H	-0.667338	1.79608	2.94066
H	-2.39537	1.82298	3.31338
C	-1.84449	3.91167	1.70343
H	-0.870998	4.13273	2.16173
H	-2.01734	4.61473	0.879446
H	-2.61564	4.10984	2.46627
C	-3.40771	2.14476	0.831469
H	-4.07546	2.26806	1.69933
H	-3.7511	2.84398	0.058442
H	-3.53014	1.12423	0.454022
C	-1.85675	4.03632	-1.7405
H	-2.1345	4.34148	-2.76302
H	-2.75517	4.13696	-1.11953
H	-1.1	4.75096	-1.38974
C	-2.4093	1.66156	-2.37968
H	-2.04104	0.634641	-2.49996
H	-3.31534	1.62133	-1.76543
H	-2.69482	2.04507	-3.37317
C	-0.122518	2.55869	-2.76261
H	0.6983	3.21374	-2.43786
H	0.257155	1.5383	-2.88302
H	-0.454577	2.90569	-3.75446
C	0.636248	-0.754127	3.52068
H	1.15937	-1.64968	3.89225
H	0.200789	-0.242921	4.39388
H	-0.184867	-1.0805	2.86615
C	2.78643	0.589775	3.68158
H	2.42071	1.05846	4.60932
H	3.38564	-0.292335	3.95898
H	3.44991	1.30704	3.17526
C	3.65243	-4.49369	-0.638197
H	4.1689	-5.45535	-0.489136
H	2.56657	-4.66241	-0.597779
H	3.90067	-4.13773	-1.65128
C	5.61186	-3.23323	0.371324
H	5.93728	-2.54548	1.16752
H	6.16456	-4.17952	0.485983
H	5.8964	-2.78997	-0.597155
C	2.11754	-0.207103	-3.3877
H	2.08468	0.410263	-4.29911
H	2.68435	-1.12182	-3.62272
H	1.09125	-0.511237	-3.13145
C	4.21941	0.958061	-2.57259
H	4.84573	0.064702	-2.72543
H	4.24746	1.55188	-3.50028
H	4.67335	1.55846	-1.77
